# Supplementary material for: A Blood Biomarker for Duchenne Muscular Dystrophy Shows That Oxidation State of Albumin Correlates with Protein Oxidation and Damage in Mdx Muscle
Source: Antioxidants (Basel). 2021 Aug 3;10(8):1241. doi: 10.3390/antiox10081241 (PMC8389308; doi:10.3390/antiox10081241)
Supplement: Supplementary file 1 [file antioxidants-10-01241-s001.zip]

Archive with 1 entries (1 files):
- antioxidants-1229440-supplementary.pdf
